# Supplementary material for: CD8+ T-cells target the Crimean-Congo haemorrhagic fever virus Gc protein to control the infection in wild-type mice
Source: eBioMedicine. 2023 Oct 20;97:104839. doi: 10.1016/j.ebiom.2023.104839 (PMC10623175; doi:10.1016/j.ebiom.2023.104839)
Supplement: Supplementary Table S1 — Statistical comparisons of telemetry data in figure 1. Statistical comparison was performed by comparing indicated day post-infection to baseline values on day 0. Two-Way ANOVA with Dunnett’s multiple comparisons test. ns = P >0.05, ∗ P < 0.05, ∗∗ P< 0.01, ∗∗∗ P < 0.001, ∗∗∗∗ P < 0.0001. [file mmc1.xlsx]

## Sheet: Sheet1
	Male Temperature				Male Activity						Female Temperature				Female Activity
DPI	Isotype	a-CD4	a-CD8	a-CD4/a-CD8	Isotype	a-CD4	a-CD8	a-CD4/a-CD8		DPI	Isotype	a-CD4	a-CD8	a-CD4/a-CD8	Isotype	a-CD4	a-CD8	a-CD4/a-CD8
-3.25	ns	ns	ns	ns	ns	ns	ns	ns		-3.25	ns	ns	ns	ns	ns	ns	ns	ns
-3	*	ns	ns	ns	ns	ns	ns	ns		-3	ns	ns	ns	ns	ns	ns	*	ns
-2.75	ns	ns	ns	ns	*	***	****	**		-2.75	**	ns	ns	ns	ns	*	****	****
-2.5	ns	ns	ns	ns	ns	ns	ns	ns		-2.5	ns	ns	ns	ns	ns	ns	ns	ns
-2.25	ns	ns	ns	ns	ns	ns	ns	ns		-2.25	ns	ns	ns	ns	ns	ns	ns	ns
-2	ns	*	ns	ns	ns	ns	ns	ns		-2	ns	ns	ns	ns	ns	ns	ns	ns
-1.75	ns	ns	ns	ns	**	*	***	**		-1.75	ns	**	**	****	ns	ns	ns	****
-1.5	ns	ns	ns	ns	ns	ns	****	ns		-1.5	ns	ns	ns	ns	ns	ns	ns	ns
-1.25	ns	ns	ns	ns	ns	ns	**	ns		-1.25	ns	ns	ns	ns	ns	ns	ns	ns
-1	ns	ns	ns	ns	ns	ns	ns	ns		-1	ns	ns	ns	ns	ns	ns	ns	ns
-0.75	ns	ns	ns	ns	****	****	****	****		-0.75	ns	ns	ns	ns	****	****	*	****
-0.5	ns	ns	ns	ns	ns	ns	ns	ns		-0.5	ns	ns	ns	ns	***	ns	ns	*
-0.25	ns	ns	ns	ns	ns	ns	**	ns		-0.25	ns	ns	ns	ns	ns	ns	ns	ns
0										0
0.25	ns	ns	ns	ns	*	**	***	*		0.25	ns	ns	**	****	ns	ns	****	****
0.5	ns	ns	ns	ns	ns	ns	*	ns		0.5	ns	ns	ns	ns	ns	ns	ns	ns
0.75	ns	ns	ns	ns	ns	ns	****	ns		0.75	ns	ns	ns	ns	ns	ns	****	ns
1	ns	ns	ns	ns	ns	ns	ns	ns		1	ns	ns	ns	ns	ns	ns	ns	ns
1.25	ns	***	ns	***	**	***	****	**		1.25	ns	ns	ns	ns	**	**	****	****
1.5	ns	ns	ns	ns	ns	ns	ns	ns		1.5	data for isotype group missing
1.75	ns	ns	ns	ns	ns	ns	****	ns		1.75	ns	ns	ns	ns	*	ns	**	ns
2	ns	ns	ns	ns	ns	*	**	ns		2	ns	ns	ns	ns	ns	ns	*	ns
2.25	ns	ns	ns	ns	**	****	****	****		2.25	ns	ns	ns	ns	*	**	****	****
2.5	ns	ns	ns	ns	ns	*	ns	ns		2.5	ns	ns	ns	ns	ns	ns	ns	ns
2.75	ns	ns	ns	ns	ns	ns	**	ns		2.75	ns	ns	ns	*	ns	ns	*	ns
3	ns	ns	ns	ns	ns	**	****	ns		3	ns	ns	ns	ns	ns	ns	****	ns
3.25	****	*	ns	ns	***	****	****	****		3.25	ns	ns	ns	ns	*	**	****	****
3.5	ns	ns	ns	ns	ns	****	****	**		3.5	ns	ns	ns	ns	ns	ns	****	****
3.75	ns	ns	ns	ns	**	**	****	***		3.75	ns	ns	ns	*	ns	ns	****	***
4	ns	ns	ns	ns	*	****	****	***		4	ns	ns	ns	ns	ns	ns	****	****
4.25	ns	ns	ns	ns	***	****	****	****		4.25	ns	ns	ns	ns	*	**	****	****
4.5	ns	ns	ns	ns	*	****	****	***		4.5	ns	ns	ns	ns	ns	ns	****	****
4.75	ns	ns	ns	ns	**	****	****	***		4.75	ns	ns	ns	**	ns	ns	****	***
5	ns	ns	ns	ns	***	****	****	****		5	ns	ns	ns	ns	ns	ns	****	****
5.25	ns	ns	ns	ns	**	****	****	****		5.25	****	**	ns	***	*	*	****	****
5.5	ns	ns	ns	ns	*	****	****	***		5.5	ns	ns	ns	ns	ns	ns	**	**
5.75	ns	ns	ns	ns	**	****	****	****		5.75	ns	ns	ns	ns	ns	ns	****	****
6	****	****	ns	***	**	****	****	****		6	ns	*	ns	ns	ns	ns	****	****
6.25	****	***	ns	**	**	****	****	****		6.25	****	****	****	****	ns	*	****	****
6.5	****	*	ns	ns	ns	***	****	**		6.5	ns	*	*	ns	ns	ns	***	*
6.75	****	****	ns	ns	ns	****	****	****		6.75	ns	ns	*	ns	ns	ns	****	**
7	****	****	ns	***	**	****	****	****		7	ns	ns	****	*	ns	ns	****	****
7.25	****	****	***	****	***	****	****	****		7.25	****	****	****	****	ns	*	****	****
7.5	***	**	ns	ns	ns	*	****	***		7.5	ns	ns	ns	***	ns	ns	**	***
7.75	ns	****	ns	ns	ns	***	****	****		7.75	ns	ns	ns	ns	ns	ns	ns	ns
8	ns	**	*	***	*	**	****	****		8	ns	ns	ns	**	ns	ns	***	****
8.25	****	****	****	****	**	****	****	****		8.25	***	***	****	****	ns	*	****	****
8.5	ns	ns	ns	*	ns	ns	****	**		8.5	ns	ns	ns	*	ns	ns	ns	ns
8.75	ns	ns	ns	ns	ns	ns	****	***		8.75	ns	ns	ns	ns	ns	ns	ns	ns
9	ns	ns	ns	***	ns	ns	****	***		9	ns	ns	ns	**	ns	ns	****	***
9.25	**	****	****	****	**	***	****	****		9.25	**	**	****	****	ns	*	****	****
9.5	ns	ns	ns	*	ns	ns	**	*		9.5	ns	ns	ns	ns	ns	ns	ns	ns
9.75	ns	ns	ns	ns	ns	ns	**	ns		9.75	ns	ns	ns	ns	ns	ns	ns	*
10	ns	ns	**	ns	ns	ns	****	***		10	ns	ns	ns	ns	ns	ns	****	ns
10.25	*	***	****	****	**	****	****	****		10.25	*	***	**	****	ns	**	****	****
10.5	ns	ns	ns	ns	ns	ns	****	*		10.5	ns	ns	ns	ns	ns	ns	*	ns
10.75	ns	ns	ns	ns	ns	ns	**	ns		10.75	ns	ns	ns	ns	ns	ns	ns	*
11	ns	ns	ns	ns	ns	ns	**	ns		11	ns	ns	ns	ns	ns	ns	****	ns
11.25	***	****	**	***	***	****	****	****		11.25	**	***	***	****	*	**	****	****
11.5	ns	ns	ns	ns	ns	ns	**	ns		11.5	ns	ns	ns	ns	ns	ns	ns	ns
11.75	ns	ns	ns	ns	ns	ns	*	ns		11.75	ns	ns	ns	ns	ns	ns	ns	ns
12	ns	ns	ns	ns	ns	ns	**	ns		12	ns	ns	ns	ns	ns	ns	****	****
12.25	**	****	ns	***	**	****	****	****		12.25	**	ns	*	****	ns	ns	****	****
12.5	ns	ns	ns	ns	ns	ns	*	ns		12.5	ns	ns	ns	ns	ns	ns	ns	ns
12.75	ns	ns	ns	ns	ns	ns	ns	ns		12.75	ns	ns	ns	*	ns	ns	ns	***
13	ns	ns	ns	ns	ns	ns	ns	ns		13	ns	ns	ns	ns	ns	ns	****	ns
13.25	ns	ns	ns	ns	****	ns	****	**		13.25	ns	ns	ns	ns	****	*	ns	****
13.5	ns	ns	ns	ns	ns	ns	ns	ns		13.5	ns	ns	ns	ns	ns	ns	ns	ns
13.75	ns	ns	ns	ns	ns	ns	ns	ns		13.75	ns	ns	ns	*	ns	ns	ns	****
14	ns	ns	ns	ns	ns	ns	ns	ns		14	ns	ns	ns	ns	ns	ns	ns	ns
14.25	ns	****	ns	**	**	****	****	***		14.25	ns	*	**	*	ns	**	****	****
14.5	ns	ns	ns	ns	ns	ns	ns	ns		14.5	ns	ns	ns	ns	ns	ns	ns	ns
14.75	ns	ns	ns	ns	ns	ns	ns	ns		14.75	ns	ns	ns	*	ns	ns	ns	ns
15	ns	ns	ns	ns	ns	ns	ns	ns		15	ns	ns	ns	ns	ns	ns	**	ns
15.25	**	***	*	***	**	****	****	****		15.25	ns	*	*	*	ns	*	****	****
15.5	ns	ns	ns	ns	ns	ns	ns	ns		15.5	ns	ns	ns	ns	ns	ns	ns	ns
15.75	ns	ns	ns	ns	ns	ns	ns	ns		15.75	ns	ns	ns	ns	ns	ns	ns	ns
16	ns	ns	ns	ns	ns	ns	ns	ns		16	ns	ns	ns	ns	ns	ns	**	ns
16.25	*	**	**	**	*	***	****	****		16.25	ns	**	*	**	ns	*	****	****
16.5	ns	ns	ns	ns	ns	ns	ns	ns		16.5	ns	ns	ns	ns	ns	ns	**	ns
16.75	ns	ns	ns	ns	ns	ns	ns	ns		16.75	ns	ns	ns	ns	ns	ns	ns	ns
17	ns	ns	ns	ns	ns	ns	ns	ns		17	ns	ns	ns	ns	ns	ns	ns	ns
17.25	ns	****	**	**	*	***	****	****		17.25	ns	ns	ns	***	ns	*	****	****
17.5	ns	ns	ns	ns	ns	ns	****	ns		17.5	ns	ns	ns	ns	ns	ns	**	ns
17.75	ns	ns	ns	ns	ns	ns	ns	ns		17.75	ns	ns	ns	ns	ns	ns	ns	ns
18	ns	ns	ns	ns	ns	ns	ns	ns		18	ns	ns	ns	ns	ns	ns	ns	ns
18.25	*	**	***	***	**	****	****	****		18.25	ns	***	****	***	*	**	*	****
18.5	ns	ns	ns	ns	ns	*	ns	ns		18.5	ns	ns	ns	ns	ns	ns	*	ns
18.75	ns	ns	ns	ns	ns	ns	ns	ns		18.75	ns	ns	ns	ns	ns	ns	ns	**
19	ns	ns	ns	ns	ns	ns	ns	ns		19	ns	ns	ns	ns	ns	ns	ns	ns
19.25	**	****	**	****	*	****	****	***		19.25	ns	**	*	****	ns	*	****	****
19.5	ns	ns	ns	ns	ns	ns	ns	ns		19.5	ns	ns	ns	ns	ns	ns	****	ns
19.75	ns	ns	ns	ns	ns	ns	ns	ns		19.75	ns	ns	ns	ns	ns	ns	ns	ns
20	ns	ns	ns	ns	ns	ns	ns	ns		20	ns	ns	ns	ns	ns	ns	***	ns
20.25	***	***	**	****	*	****	****	****		20.25	ns	*	*	****	ns	*	****	****
20.5	ns	ns	ns	ns	ns	ns	ns	ns		20.5	ns	ns	ns	ns	ns	ns	*	ns
20.75	ns	ns	ns	ns	ns	ns	ns	ns		20.75	ns	ns	ns	*	ns	ns	ns	ns
